# Supplementary material for: Structural analysis of clinically relevant pathogenic G6PD variants reveals the importance of tetramerization for G6PD activity
Source: Matters (Zur). Author manuscript; Available in PMC 2018 Aug 22. (PMC6105287; doi:10.19185/matters.201705000008)
Supplement: Class I-III, Variants [file NIHMS929333-supplement-Class_I-III__Variants.xlsx]

## Sheet: class I
codon	yg	yw	zg	zw	spatial scan statistic	pvalue
27	74	2	66	2	-1.00638	0.595
28	74	2	67	1	1.12907	0.521
29	74	2	65	3	-1.1852	0.429
30	74	2	61	7	-6.52427	0.059
31	75	1	61	7	-20.7085	0.024
32	73	3	59	9	-8.09487	0.031
33	73	3	58	10	-13.8265	0.009
34	72	4	57	11	-10.4878	0.025
35	74	2	55	13	-295.622	0.001
36	74	2	57	11	-74.7051	0.004
37	75	1	51	17	-44001.9	0
38	75	1	58	10	-170.84	0.001
39	74	2	61	7	-6.52427	0.07
40	75	1	62	6	-10.7682	0.035
41	75	1	61	7	-20.7085	0.015
42	75	1	65	3	-1.93162	0.217
43	74	2	64	4	-1.61623	0.283
44	73	3	60	8	-4.91926	0.063
45	74	2	61	7	-6.52427	0.05
46	75	1	65	3	-1.93162	0.227
47	74	2	63	5	-2.42029	0.169
48	74	2	61	7	-6.52427	0.067
49	73	3	61	7	-3.12216	0.108
50	74	2	61	7	-6.52427	0.061
51	73	3	65	3	-1.00972	0.615
52	73	3	58	10	-13.8265	0.022
53	74	2	59	9	-20.7889	0.02
54	70	6	61	7	-1.13379	0.433
55	70	6	61	7	-1.13379	0.426
56	73	3	61	7	-3.12216	0.124
57	74	2	61	7	-6.52427	0.051
58	70	6	64	4	1.12007	0.474
59	71	5	63	5	-1.01675	0.557
60	69	7	62	6	1.00328	0.568
61	72	4	61	7	-1.91055	0.199
62	73	3	61	7	-3.12216	0.114
63	75	1	62	6	-10.7682	0.031
64	74	2	59	9	-20.7889	0.017
65	74	2	57	11	-74.7051	0.008
66	74	2	57	11	-74.7051	0.005
67	74	2	56	12	-146.975	0.003
68	74	2	55	13	-295.622	0.002
69	74	2	55	13	-295.622	0.002
70	75	1	52	16	-18999.6	0
71	75	1	55	13	-1675.47	0.001
72	75	1	55	13	-1675.47	0.001
73	75	1	60	8	-40.9174	0.006
74	75	1	59	9	-82.749	0.003
75	75	1	62	6	-10.7682	0.031
76	75	1	62	6	-10.7682	0.039
77	75	1	60	8	-40.9174	0.011
78	74	2	59	9	-20.7889	0.018
79	74	2	57	11	-74.7051	0.007
80	75	1	60	8	-40.9174	0.008
81	75	1	61	7	-20.7085	0.023
82	74	2	59	9	-20.7889	0.016
83	74	2	57	11	-74.7051	0.002
84	74	2	61	7	-6.52427	0.066
85	74	2	61	7	-6.52427	0.06
86	74	2	63	5	-2.42029	0.18
87	75	1	62	6	-10.7682	0.032
88	75	1	65	3	-1.93162	0.232
89	75	1	62	6	-10.7682	0.036
90	75	1	62	6	-10.7682	0.038
91	75	1	64	4	-3.24493	0.106
92	76	0	64	4	0	0.674
93	76	0	65	3	0	0.419
94	75	1	64	4	-3.24493	0.123
95	75	1	61	7	-20.7085	0.026
96	75	1	63	5	-5.78679	0.061
97	75	1	62	6	-10.7682	0.04
98	75	1	59	9	-82.749	0.003
99	75	1	59	9	-82.749	0.005
100	75	1	60	8	-40.9174	0.008
101	75	1	57	11	-359.424	0
102	74	2	58	10	-38.8917	0.01
103	75	1	59	9	-82.749	0.009
104	75	1	57	11	-359.424	0.001
105	74	2	54	14	-607.053	0.002
106	74	2	54	14	-607.053	0
107	75	1	55	13	-1675.47	0
108	75	1	53	15	-8328.15	0
109	75	1	56	12	-769.583	0.001
110	75	1	56	12	-769.583	0
111	75	1	56	12	-769.583	0
112	76	0	56	12	0	0.53
113	76	0	59	9	0	0.421
114	76	0	60	8	0	0.561
115	76	0	60	8	0	0.595
116	76	0	59	9	0	0.427
117	76	0	55	13	0	0.4
118	76	0	54	14	0	0.498
119	76	0	57	11	0	0.432
120	76	0	56	12	0	0.548
121	76	0	54	14	0	0.527
122	75	1	55	13	-1675.47	0
123	76	0	58	10	0	0.575
124	76	0	56	12	0	0.546
125	75	1	57	11	-359.424	0.001
126	75	1	57	11	-359.424	0.001
127	76	0	58	10	0	0.548
128	76	0	56	12	0	0.543
129	75	1	60	8	-40.9174	0.004
130	75	1	61	7	-20.7085	0.016
131	75	1	56	12	-769.583	0
132	75	1	61	7	-20.7085	0.017
133	75	1	63	5	-5.78679	0.068
134	75	1	61	7	-20.7085	0.015
135	74	2	61	7	-6.52427	0.076
136	73	3	57	11	-24.4034	0.008
137	70	6	59	9	-1.73197	0.217
138	70	6	57	11	-3.28861	0.091
139	69	7	60	8	-1.13341	0.406
140	71	5	57	11	-5.46189	0.055
141	72	4	62	6	-1.42262	0.318
142	73	3	62	6	-2.08758	0.188
143	71	5	61	7	-1.38301	0.285
144	71	5	55	13	-13.982	0.022
145	73	3	56	12	-44.3563	0.01
146	74	2	56	12	-146.975	0.001
147	70	6	56	12	-4.83772	0.068
148	70	6	56	12	-4.83772	0.055
149	74	2	56	12	-146.975	0.005
150	74	2	54	14	-607.053	0
151	72	4	54	14	-55.1317	0
152	75	1	55	13	-1675.47	0
153	75	1	57	11	-359.424	0.002
154	75	1	54	14	-3706.54	0
155	74	2	51	17	-5896.68	0
156	75	1	55	13	-1675.47	0
157	75	1	56	12	-769.583	0
158	74	2	55	13	-295.622	0.001
159	74	2	56	12	-146.975	0.002
160	74	2	59	9	-20.7889	0.021
161	74	2	64	4	-1.61623	0.258
162	75	1	64	4	-3.24493	0.14
163	73	3	61	7	-3.12216	0.136
164	73	3	61	7	-3.12216	0.117
165	71	5	58	10	-3.60857	0.098
166	69	7	60	8	-1.13341	0.421
167	68	8	57	11	-1.64893	0.231
168	69	7	58	10	-1.68327	0.227
169	69	7	54	14	-6.57893	0.031
170	71	5	61	7	-1.38301	0.313
171	68	8	58	10	-1.33142	0.292
172	66	10	57	11	-1.14002	0.398
173	67	9	56	12	-1.62452	0.236
174	69	7	56	12	-3.06667	0.114
175	72	4	60	8	-2.72772	0.133
176	72	4	59	9	-4.09815	0.099
177	70	6	60	8	-1.35799	0.31
178	72	4	61	7	-1.91055	0.216
179	72	4	59	9	-4.09815	0.068
180	67	9	57	11	-1.32511	0.298
181	67	9	59	9	-1.03231	0.51
182	70	6	57	11	-3.28861	0.098
183	67	9	56	12	-1.62452	0.249
184	67	9	55	13	-2.08433	0.148
185	67	9	55	13	-2.08433	0.185
186	69	7	56	12	-3.06667	0.1
187	68	8	55	13	-2.90645	0.109
188	68	8	56	12	-2.1424	0.152
189	75	1	59	9	-82.749	0.006
190	75	1	58	10	-170.84	0.004
191	71	5	57	11	-5.46189	0.051
192	68	8	58	10	-1.33142	0.311
193	68	8	58	10	-1.33142	0.322
194	67	9	58	10	-1.13686	0.414
195	68	8	57	11	-1.64893	0.224
196	67	9	56	12	-1.62452	0.236
197	67	9	57	11	-1.32511	0.294
198	67	9	57	11	-1.32511	0.319
199	67	9	60	8	1.0001	0.584
200	66	10	63	5	1.93875	0.19
201	69	7	64	4	1.33108	0.338
202	59	17	64	4	67.3728	0.008
203	56	20	64	4	353.043	0.001
204	55	21	64	4	636.037	0
205	56	20	67	1	49313.6	0
206	55	21	65	3	2411.16	0
207	53	23	65	3	9067.12	0
208	53	23	66	2	51462.7	0
209	52	24	66	2	107048	0
210	50	26	66	2	483031	0
211	50	26	64	4	15578.8	0
212	49	27	63	5	7839.28	0
213	43	33	64	4	2.74217e+06	0
214	44	32	62	6	64784.4	0.001
215	48	28	61	7	1481.5	0
216	52	24	62	6	403.093	0
217	51	25	61	7	269.108	0.002
218	53	23	61	7	95.0904	0.005
219	54	22	61	7	58.2552	0.013
220	60	16	64	4	40.3296	0.02
221	56	20	63	5	121.788	0.01
222	54	22	62	6	136.133	0.006
223	69	7	66	2	3.60373	0.149
224	65	11	62	6	1.74959	0.272
225	63	13	62	6	3.01023	0.125
226	66	10	63	5	1.93875	0.236
227	68	8	64	4	1.67846	0.251
228	70	6	62	6	-1.02044	0.519
229	67	9	60	8	1.0001	0.55
230	69	7	62	6	1.00328	0.588
231	69	7	61	7	-1.02426	0.527
232	67	9	60	8	1.0001	0.588
233	66	10	61	7	1.15282	0.382
234	61	15	62	6	5.89531	0.051
235	63	13	63	5	5.04881	0.075
236	51	25	63	5	2181.99	0
237	55	21	62	6	81.4587	0.004
238	55	21	64	4	636.037	0.001
239	57	19	65	3	683.091	0.002
240	58	18	64	4	114.828	0.004
241	63	13	64	4	9.87489	0.033
242	63	13	62	6	3.01023	0.105
243	65	11	62	6	1.74959	0.21
244	69	7	64	4	1.33108	0.312
245	71	5	62	6	-1.13647	0.379
246	70	6	63	5	1.0075	0.557
247	68	8	63	5	1.24907	0.347
248	71	5	63	5	-1.01675	0.565
249	71	5	61	7	-1.38301	0.311
250	67	9	62	6	1.19318	0.385
251	67	9	62	6	1.19318	0.394
252	69	7	61	7	-1.02426	0.503
253	68	8	64	4	1.67846	0.25
254	65	11	61	7	1.33555	0.325
255	61	15	62	6	5.89531	0.046
256	69	7	61	7	-1.02426	0.533
257	69	7	62	6	1.00328	0.599
258	68	8	63	5	1.24907	0.354
259	66	10	61	7	1.15282	0.376
260	67	9	61	7	1.04463	0.536
261	64	12	59	9	1.09893	0.394
262	66	10	62	6	1.41272	0.29
263	65	11	65	3	9.09392	0.034
264	67	9	62	6	1.19318	0.344
265	68	8	60	8	-1.02822	0.509
266	63	13	61	7	2.02953	0.175
267	63	13	63	5	5.04881	0.063
268	65	11	61	7	1.33555	0.31
269	62	14	59	9	1.4372	0.286
270	60	16	65	3	116.793	0.001
271	61	15	65	3	67.2027	0.006
272	64	12	64	4	6.49255	0.055
273	57	19	64	4	199.496	0.003
274	56	20	65	3	1273.07	0.003
275	56	20	64	4	353.043	0.002
276	56	20	64	4	353.043	0.011
277	59	17	64	4	67.3728	0.011
278	59	17	62	6	12.8849	0.02
279	58	18	64	4	114.828	0.001
280	61	15	63	5	11.1343	0.028
281	56	20	63	5	121.788	0.002
282	59	17	63	5	27.1498	0.01
283	55	21	64	4	636.037	0.001
284	58	18	65	3	372.637	0.001
285	59	17	63	5	27.1498	0.021
286	58	18	63	5	43.8554	0.02
287	53	23	66	2	51462.7	0
288	61	15	64	4	24.6568	0.033
289	62	14	63	5	7.39727	0.065
290	55	21	62	6	81.4587	0.018
291	56	20	61	7	23.2878	0.034
292	61	15	62	6	5.89531	0.069
293	61	15	62	6	5.89531	0.061
294	59	17	60	8	4.21567	0.105
295	64	12	59	9	1.09893	0.423
296	69	7	59	9	-1.3418	0.278
297	75	1	60	8	-40.9174	0.01
298	73	3	63	5	-1.48931	0.274
299	74	2	63	5	-2.42029	0.184
300	74	2	62	6	-3.8739	0.086
301	74	2	62	6	-3.8739	0.105
302	71	5	60	8	-1.80279	0.221
303	67	9	60	8	1.0001	0.595
304	67	9	61	7	1.04463	0.466
305	62	14	60	8	1.86395	0.164
306	58	18	62	6	19.7634	0.007
307	59	17	61	7	6.97665	0.052
308	60	16	61	7	4.90671	0.059
309	62	14	60	8	1.86395	0.17
310	63	13	62	6	3.01023	0.104
311	64	12	64	4	6.49255	0.054
312	72	4	65	3	1.02865	0.574
313	70	6	66	2	2.41812	0.174
314	69	7	66	2	3.60373	0.104
315	69	7	65	3	1.93518	0.216
316	72	4	65	3	1.02865	0.569
317	69	7	65	3	1.93518	0.227
318	65	11	64	4	4.39303	0.094
319	68	8	64	4	1.67846	0.228
320	70	6	62	6	-1.02044	0.538
321	62	14	61	7	2.64064	0.125
322	67	9	61	7	1.04463	0.522
323	69	7	62	6	1.00328	0.597
324	69	7	62	6	1.00328	0.594
325	69	7	62	6	1.00328	0.562
326	73	3	63	5	-1.48931	0.302
327	73	3	63	5	-1.48931	0.321
328	71	5	63	5	-1.01675	0.544
329	71	5	64	4	1.01501	0.556
330	72	4	64	4	-1.01318	0.589
331	71	5	63	5	-1.01675	0.545
332	71	5	62	6	-1.13647	0.392
333	69	7	62	6	1.00328	0.584
334	64	12	61	7	1.61506	0.236
335	61	15	60	8	2.37287	0.134
336	58	18	60	8	5.86003	0.05
337	57	19	60	8	8.35935	0.034
338	63	13	60	8	1.51474	0.262
339	63	13	59	9	1.23234	0.337
340	66	10	59	9	-1.00009	0.586
341	72	4	58	10	-6.43183	0.061
342	72	4	59	9	-4.09815	0.083
343	72	4	59	9	-4.09815	0.085
344	64	12	61	7	1.61506	0.235
345	62	14	61	7	2.64064	0.123
346	58	18	64	4	114.828	0.01
347	57	19	64	4	199.496	0.008
348	58	18	65	3	372.637	0.008
349	63	13	64	4	9.87489	0.053
350	62	14	62	6	4.15088	0.074
351	72	4	61	7	-1.91055	0.223
352	72	4	62	6	-1.42262	0.299
353	71	5	59	9	-2.48872	0.152
354	71	5	59	9	-2.48872	0.142
355	70	6	58	10	-2.33108	0.167
356	60	16	60	8	3.11695	0.101
357	56	20	60	8	12.2217	0.028
358	57	19	61	7	15.2183	0.019
359	58	18	60	8	5.86003	0.045
360	59	17	63	5	27.1498	0.006
361	61	15	61	7	3.54696	0.091
362	61	15	62	6	5.89531	0.049
363	59	17	64	4	67.3728	0.004
364	60	16	67	1	2838.32	0.001
365	58	18	65	3	372.637	0.001
366	59	17	66	2	854.181	0.001
367	61	15	64	4	24.6568	0.016
368	62	14	64	4	15.4171	0.018
369	60	16	62	6	8.60495	0.027
370	59	17	64	4	67.3728	0.003
371	64	12	63	5	3.54857	0.109
372	62	14	64	4	15.4171	0.015
373	63	13	62	6	3.01023	0.104
374	63	13	60	8	1.51474	0.259
375	58	18	61	7	10.179	0.027
376	52	24	63	5	1181.72	0
377	55	21	63	5	209.042	0.001
378	55	21	64	4	636.037	0
379	53	23	62	6	232.017	0
380	54	22	62	6	136.133	0.002
381	56	20	63	5	121.788	0.002
382	57	19	63	5	72.3486	0.004
383	59	17	62	6	12.8849	0.027
384	59	17	64	4	67.3728	0.004
385	57	19	62	6	31.0133	0.006
386	58	18	62	6	19.7634	0.015
387	58	18	62	6	19.7634	0.015
388	61	15	62	6	5.89531	0.054
389	61	15	63	5	11.1343	0.044
390	61	15	63	5	11.1343	0.04
391	60	16	64	4	40.3296	0.014
392	56	20	65	3	1273.07	0
393	61	15	64	4	24.6568	0.007
394	58	18	64	4	114.828	0.004
395	57	19	66	2	3162.07	0
396	63	13	65	3	23.6273	0.022
397	59	17	65	3	206.777	0.002
398	58	18	64	4	114.828	0.002
399	56	20	64	4	353.043	0
400	58	18	61	7	10.179	0.049
401	59	17	62	6	12.8849	0.051
402	57	19	63	5	72.3486	0.011
403	58	18	61	7	10.179	0.044
404	56	20	61	7	23.2878	0.032
405	52	24	60	8	70.0778	0.008
406	46	30	60	8	1785.89	0
407	51	25	64	4	7948.84	0
408	58	18	63	5	43.8554	0.008
409	60	16	65	3	116.793	0.005
410	62	14	65	3	39.4334	0.005
411	65	11	65	3	9.09392	0.03
412	63	13	65	3	23.6273	0.007
413	53	23	64	4	2174.26	0.001
414	56	20	64	4	353.043	0.001
415	53	23	63	5	651.44	0
416	52	24	62	6	403.093	0.001
417	56	20	62	6	49.7391	0.006
418	53	23	60	8	43.8369	0.009
419	55	21	62	6	81.4587	0.009
420	56	20	61	7	23.2878	0.051
421	64	12	60	8	1.27749	0.388
422	59	17	63	5	27.1498	0.019
423	57	19	63	5	72.3486	0.008
424	57	19	65	3	683.091	0.002
425	61	15	66	2	245.191	0.001
426	63	13	65	3	23.6273	0.022
427	65	11	64	4	4.39303	0.087
428	62	14	66	2	134.586	0.002
429	65	11	66	2	24.8087	0.013
430	67	9	66	2	8.93976	0.045
431	66	10	66	2	14.7125	0.03
432	63	13	66	2	75.1616	0.003
433	60	16	66	2	454.068	0.002
434	61	15	66	2	245.191	0
435	61	15	65	3	67.2027	0.004
436	59	17	66	2	854.181	0.001
437	66	10	64	4	3.06895	0.112
438	64	12	65	3	14.4792	0.029
439	63	13	65	3	23.6273	0.015
440	66	10	65	3	5.86933	0.07
441	66	10	64	4	3.06895	0.122
442	67	9	63	5	1.51995	0.279
443	67	9	61	7	1.04463	0.514
444	69	7	61	7	-1.02426	0.536
445	69	7	63	5	1.08494	0.469
446	72	4	64	4	-1.01318	0.558
447	69	7	62	6	1.00328	0.558
448	67	9	61	7	1.04463	0.487
449	64	12	61	7	1.61506	0.244
450	60	16	61	7	4.90671	0.067
451	60	16	62	6	8.60495	0.042
452	66	10	59	9	-1.00009	0.557
453	66	10	56	12	-1.3218	0.308
454	65	11	57	11	-1.04096	0.449
455	67	9	56	12	-1.62452	0.224
456	68	8	57	11	-1.64893	0.216
457	67	9	60	8	1.0001	0.619
458	66	10	56	12	-1.3218	0.294
459	66	10	60	8	1.03243	0.5
460	69	7	63	5	1.08494	0.445
461	66	10	59	9	-1.00009	0.618
462	68	8	59	9	-1.13457	0.386
463	70	6	63	5	1.0075	0.58
464	70	6	60	8	-1.35799	0.323
465	70	6	59	9	-1.73197	0.236
466	72	4	61	7	-1.91055	0.216
467	73	3	61	7	-3.12216	0.102
468	72	4	62	6	-1.42262	0.317
469	71	5	58	10	-3.60857	0.095
470	72	4	63	5	-1.14289	0.427
471	72	4	63	5	-1.14289	0.408
472	69	7	61	7	-1.02426	0.517
473	70	6	65	3	1.46225	0.278
474	74	2	66	2	-1.00638	0.576
475	73	3	65	3	-1.00972	0.617
476	71	5	62	6	-1.13647	0.43
477	69	7	63	5	1.08494	0.468
478	68	8	63	5	1.24907	0.356
479	63	13	60	8	1.51474	0.236
480	63	13	64	4	9.87489	0.022
481	60	16	66	2	454.068	0
482	61	15	65	3	67.2027	0.009
483	62	14	64	4	15.4171	0.017
484	62	14	62	6	4.15088	0.076
485	61	15	62	6	5.89531	0.049
486	61	15	64	4	24.6568	0.012
487	62	14	65	3	39.4334	0.012
488	59	17	64	4	67.3728	0.004
489	61	15	64	4	24.6568	0.01
490	65	11	64	4	4.39303	0.066
491	68	8	62	6	1.06133	0.458
492	67	9	60	8	1.0001	0.597
493	68	8	61	7	1.00104	0.597
494	69	7	63	5	1.08494	0.454
495	69	7	61	7	-1.02426	0.528
496	69	7	61	7	-1.02426	0.491
497	68	8	62	6	1.06133	0.486
498	71	5	62	6	-1.13647	0.414
499	73	3	59	9	-8.09487	0.034
500	69	7	62	6	1.00328	0.58
501	70	6	62	6	-1.02044	0.545
502	67	9	63	5	1.51995	0.26
503	67	9	63	5	1.51995	0.253
504	64	12	64	4	6.49255	0.059
505	67	9	66	2	8.93976	0.054
506	66	10	65	3	5.86933	0.054
507	62	14	63	5	7.39727	0.039
508	61	15	64	4	24.6568	0.01
509	68	8	64	4	1.67846	0.254
510	71	5	64	4	1.01501	0.564
511	74	2	65	3	-1.1852	0.409

## Sheet: class II
codon	yg	yw	zg	zw	spatial scan statistic	pvalue
27	47	3	66	2	1.38733	0.397
28	46	4	67	1	4.70293	0.099
29	44	6	65	3	3.2126	0.108
30	41	9	61	7	2.0557	0.167
31	40	10	61	7	2.96542	0.111
32	38	12	59	9	3.08966	0.126
33	37	13	58	10	3.18448	0.1
34	37	13	57	11	2.33774	0.139
35	39	11	55	13	1.0763	0.413
36	40	10	57	11	1.1537	0.377
37	40	10	51	17	-1.22883	0.336
38	46	4	58	10	-1.90386	0.201
39	46	4	61	7	-1.0952	0.472
40	49	1	62	6	-3.91953	0.114
41	49	1	61	7	-6.10196	0.077
42	48	2	65	3	-1.00607	0.606
43	49	1	64	4	-1.79317	0.227
44	48	2	60	8	-3.37784	0.112
45	49	1	61	7	-6.10196	0.066
46	50	0	65	3	0	0.618
47	49	1	63	5	-2.59751	0.14
48	45	5	61	7	-1.00137	0.583
49	45	5	61	7	-1.00137	0.615
50	46	4	61	7	-1.0952	0.469
51	44	6	65	3	3.2126	0.119
52	42	8	58	10	1.01878	0.538
53	44	6	59	9	-1.0201	0.542
54	45	5	61	7	-1.00137	0.576
55	43	7	61	7	1.206	0.356
56	44	6	61	7	1.04343	0.485
57	45	5	61	7	-1.00137	0.596
58	45	5	64	4	1.40757	0.299
59	44	6	63	5	1.43786	0.313
60	43	7	62	6	1.47521	0.258
61	41	9	61	7	2.0557	0.16
62	41	9	61	7	2.0557	0.165
63	43	7	62	6	1.47521	0.256
64	42	8	59	9	1.09275	0.442
65	39	11	57	11	1.37613	0.297
66	40	10	57	11	1.1537	0.372
67	38	12	56	12	1.42738	0.268
68	39	11	55	13	1.0763	0.431
69	42	8	55	13	-1.10131	0.438
70	44	6	52	16	-3.72008	0.086
71	48	2	55	13	-28.988	0.006
72	48	2	55	13	-28.988	0.017
73	48	2	60	8	-3.37784	0.113
74	48	2	59	9	-4.93944	0.081
75	49	1	62	6	-3.91953	0.109
76	49	1	62	6	-3.91953	0.092
77	48	2	60	8	-3.37784	0.125
78	47	3	59	9	-2.39215	0.144
79	48	2	57	11	-11.4461	0.023
80	49	1	60	8	-9.74322	0.048
81	49	1	61	7	-6.10196	0.056
82	48	2	59	9	-4.93944	0.08
83	49	1	57	11	-44.6857	0.004
84	50	0	61	7	0	0.345
85	49	1	61	7	-6.10196	0.057
86	50	0	63	5	0	0.641
87	49	1	62	6	-3.91953	0.127
88	49	1	65	3	-1.31195	0.315
89	49	1	62	6	-3.91953	0.119
90	49	1	62	6	-3.91953	0.086
91	49	1	64	4	-1.79317	0.26
92	49	1	64	4	-1.79317	0.243
93	49	1	65	3	-1.31195	0.319
94	49	1	64	4	-1.79317	0.233
95	49	1	61	7	-6.10196	0.059
96	49	1	63	5	-2.59751	0.159
97	46	4	62	6	-1.01274	0.579
98	47	3	59	9	-2.39215	0.169
99	48	2	59	9	-4.93944	0.099
100	46	4	60	8	-1.25681	0.37
101	45	5	57	11	-1.61969	0.227
102	47	3	58	10	-3.27806	0.118
103	46	4	59	9	-1.51489	0.268
104	42	8	57	11	-1.00033	0.603
105	42	8	54	14	-1.22427	0.362
106	44	6	54	14	-2.17819	0.14
107	46	4	55	13	-4.62585	0.086
108	45	5	53	15	-4.7821	0.07
109	47	3	56	12	-6.73031	0.049
110	47	3	56	12	-6.73031	0.041
111	46	4	56	12	-3.33917	0.102
112	46	4	56	12	-3.33917	0.095
113	46	4	59	9	-1.51489	0.278
114	46	4	60	8	-1.25681	0.365
115	46	4	60	8	-1.25681	0.364
116	47	3	59	9	-2.39215	0.174
117	47	3	55	13	-10.0232	0.03
118	45	5	54	14	-3.49331	0.09
119	46	4	57	11	-2.48116	0.145
120	46	4	56	12	-3.33917	0.116
121	43	7	54	14	-1.54665	0.263
122	41	9	55	13	-1.01196	0.539
123	44	6	58	10	-1.09517	0.448
124	42	8	56	12	-1.02828	0.504
125	41	9	57	11	1.03448	0.492
126	42	8	57	11	-1.00033	0.606
127	44	6	58	10	-1.09517	0.443
128	44	6	56	12	-1.43746	0.265
129	45	5	60	8	-1.04722	0.491
130	44	6	61	7	1.04343	0.468
131	42	8	56	12	-1.02828	0.494
132	43	7	61	7	1.206	0.372
133	40	10	63	5	7.85366	0.047
134	40	10	61	7	2.96542	0.107
135	39	11	61	7	4.52596	0.072
136	37	13	57	11	2.33774	0.138
137	34	16	59	9	20.4273	0.013
138	36	14	57	11	3.29932	0.078
139	34	16	60	8	37.487	0.005
140	37	13	57	11	2.33774	0.163
141	41	9	62	6	2.94361	0.11
142	44	6	62	6	1.17055	0.368
143	43	7	61	7	1.206	0.378
144	44	6	55	13	-1.74102	0.227
145	46	4	56	12	-3.33917	0.115
146	44	6	56	12	-1.43746	0.254
147	38	12	56	12	1.42738	0.27
148	42	8	56	12	-1.02828	0.509
149	44	6	56	12	-1.43746	0.277
150	40	10	54	14	-1.00308	0.575
151	38	12	54	14	1.10202	0.416
152	43	7	55	13	-1.31298	0.314
153	40	10	57	11	1.1537	0.372
154	40	10	54	14	-1.00308	0.584
155	41	9	51	17	-1.5178	0.257
156	42	8	55	13	-1.10131	0.399
157	41	9	56	12	1.00123	0.584
158	40	10	55	13	1.00716	0.565
159	42	8	56	12	-1.02828	0.519
160	40	10	59	9	1.62039	0.258
161	42	8	64	4	4.95818	0.064
162	42	8	64	4	4.95818	0.068
163	40	10	61	7	2.96542	0.112
164	39	11	61	7	4.52596	0.062
165	36	14	58	10	4.73575	0.086
166	35	15	60	8	20.7507	0.012
167	33	17	57	11	12.2885	0.016
168	30	20	58	10	128.209	0.005
169	34	16	54	14	2.66757	0.123
170	38	12	61	7	7.26985	0.046
171	39	11	58	10	1.67946	0.239
172	36	14	57	11	3.29932	0.095
173	37	13	56	12	1.81547	0.188
174	40	10	56	12	1.05375	0.485
175	42	8	60	8	1.24399	0.343
176	42	8	59	9	1.09275	0.428
177	43	7	60	8	1.06658	0.428
178	42	8	61	7	1.51832	0.259
179	41	9	59	9	1.28481	0.335
180	37	13	57	11	2.33774	0.134
181	37	13	59	9	4.62181	0.074
182	43	7	57	11	-1.05459	0.485
183	39	11	56	12	1.18859	0.387
184	37	13	55	13	1.48294	0.223
185	39	11	55	13	1.0763	0.47
186	39	11	56	12	1.18859	0.353
187	35	15	55	13	2.54496	0.12
188	36	14	56	12	2.4354	0.126
189	43	7	59	9	1.0072	0.539
190	44	6	58	10	-1.09517	0.447
191	37	13	57	11	2.33774	0.139
192	38	12	58	10	2.25117	0.16
193	34	16	58	10	12.0285	0.017
194	35	15	58	10	7.38126	0.043
195	36	14	57	11	3.29932	0.099
196	33	17	56	12	7.85261	0.042
197	33	17	57	11	12.2885	0.03
198	31	19	57	11	36.6079	0.004
199	36	14	60	8	11.9705	0.016
200	40	10	63	5	7.85366	0.038
201	41	9	64	4	8.56859	0.046
202	40	10	64	4	15.555	0.018
203	37	13	64	4	119.499	0.002
204	41	9	64	4	8.56859	0.036
205	45	5	67	1	9.50757	0.052
206	45	5	65	3	2.0193	0.208
207	45	5	65	3	2.0193	0.22
208	45	5	66	2	3.61249	0.114
209	41	9	66	2	53.4401	0.006
210	44	6	66	2	6.57416	0.06
211	44	6	64	4	1.98513	0.2
212	43	7	63	5	1.98842	0.194
213	46	4	64	4	1.1064	0.448
214	45	5	62	6	1.02375	0.518
215	46	4	61	7	-1.0952	0.473
216	45	5	62	6	1.02375	0.541
217	46	4	61	7	-1.0952	0.47
218	48	2	61	7	-2.38641	0.213
219	49	1	61	7	-6.10196	0.097
220	49	1	64	4	-1.79317	0.129
221	47	3	63	5	-1.04309	0.482
222	47	3	62	6	-1.18156	0.414
223	46	4	66	2	2.13159	0.301
224	48	2	62	6	-1.75342	0.246
225	45	5	62	6	1.02375	0.523
226	45	5	63	5	1.13742	0.444
227	44	6	64	4	1.98513	0.237
228	45	5	62	6	1.02375	0.522
229	45	5	60	8	-1.04722	0.516
230	46	4	62	6	-1.01274	0.591
231	46	4	61	7	-1.0952	0.456
232	46	4	60	8	-1.25681	0.385
233	45	5	61	7	-1.00137	0.64
234	46	4	62	6	-1.01274	0.578
235	48	2	63	5	-1.35325	0.342
236	47	3	63	5	-1.04309	0.516
237	46	4	62	6	-1.01274	0.565
238	46	4	64	4	1.1064	0.457
239	47	3	65	3	1.07731	0.51
240	48	2	64	4	-1.1144	0.47
241	45	5	64	4	1.40757	0.287
242	43	7	62	6	1.47521	0.284
243	43	7	62	6	1.47521	0.279
244	46	4	64	4	1.1064	0.457
245	46	4	62	6	-1.01274	0.589
246	47	3	63	5	-1.04309	0.53
247	44	6	63	5	1.43786	0.29
248	45	5	63	5	1.13742	0.436
249	43	7	61	7	1.206	0.361
250	42	8	62	6	2.01416	0.21
251	44	6	62	6	1.17055	0.397
252	42	8	61	7	1.51832	0.257
253	43	7	64	4	3.03511	0.125
254	43	7	61	7	1.206	0.375
255	44	6	62	6	1.17055	0.392
256	43	7	61	7	1.206	0.372
257	40	10	62	6	4.56484	0.087
258	44	6	63	5	1.43786	0.279
259	45	5	61	7	-1.00137	0.616
260	43	7	61	7	1.206	0.372
261	37	13	59	9	4.62181	0.06
262	37	13	62	6	22.945	0.007
263	43	7	65	3	5.47983	0.062
264	45	5	62	6	1.02375	0.535
265	38	12	60	8	4.54948	0.061
266	36	14	61	7	21.5276	0.011
267	46	4	63	5	1.00857	0.585
268	46	4	61	7	-1.0952	0.486
269	41	9	59	9	1.28481	0.34
270	41	9	65	3	18.7684	0.012
271	45	5	65	3	2.0193	0.216
272	44	6	64	4	1.98513	0.186
273	43	7	64	4	3.03511	0.1
274	42	8	65	3	9.89712	0.045
275	43	7	64	4	3.03511	0.151
276	43	7	64	4	3.03511	0.143
277	44	6	64	4	1.98513	0.198
278	43	7	62	6	1.47521	0.282
279	42	8	64	4	4.95818	0.067
280	41	9	63	5	4.69176	0.064
281	39	11	63	5	13.8031	0.024
282	38	12	63	5	25.3593	0.011
283	40	10	64	4	15.555	0.042
284	39	11	65	3	76.4332	0.006
285	35	15	63	5	199.191	0
286	35	15	63	5	199.191	0.005
287	39	11	66	2	260.393	0.004
288	36	14	64	4	253.809	0.003
289	38	12	63	5	25.3593	0.016
290	36	14	62	6	42.8637	0.02
291	36	14	61	7	21.5276	0.025
292	39	11	62	6	7.46297	0.045
293	38	12	62	6	12.8	0.02
294	37	13	60	8	7.21156	0.041
295	42	8	59	9	1.09275	0.431
296	43	7	59	9	1.0072	0.571
297	43	7	60	8	1.06658	0.47
298	45	5	63	5	1.13742	0.431
299	46	4	63	5	1.00857	0.596
300	47	3	62	6	-1.18156	0.413
301	48	2	62	6	-1.75342	0.265
302	47	3	60	8	-1.80861	0.232
303	46	4	60	8	-1.25681	0.347
304	47	3	61	7	-1.42552	0.331
305	47	3	60	8	-1.80861	0.232
306	46	4	62	6	-1.01274	0.568
307	45	5	61	7	-1.00137	0.605
308	44	6	61	7	1.04343	0.506
309	44	6	60	8	1.00076	0.597
310	44	6	62	6	1.17055	0.412
311	48	2	64	4	-1.1144	0.464
312	49	1	65	3	-1.31195	0.329
313	49	1	66	2	-1.0542	0.43
314	49	1	66	2	-1.0542	0.406
315	49	1	65	3	-1.31195	0.348
316	48	2	65	3	-1.00607	0.585
317	46	4	65	3	1.3876	0.337
318	47	3	64	4	1.00036	0.611
319	47	3	64	4	1.00036	0.667
320	46	4	62	6	-1.01274	0.573
321	43	7	61	7	1.206	0.338
322	43	7	61	7	1.206	0.342
323	43	7	62	6	1.47521	0.274
324	44	6	62	6	1.17055	0.389
325	44	6	62	6	1.17055	0.391
326	46	4	63	5	1.00857	0.594
327	47	3	63	5	-1.04309	0.527
328	44	6	63	5	1.43786	0.248
329	45	5	64	4	1.40757	0.311
330	44	6	64	4	1.98513	0.18
331	45	5	63	5	1.13742	0.419
332	44	6	62	6	1.17055	0.404
333	45	5	62	6	1.02375	0.537
334	44	6	61	7	1.04343	0.474
335	45	5	60	8	-1.04722	0.507
336	44	6	60	8	1.00076	0.621
337	46	4	60	8	-1.25681	0.346
338	47	3	60	8	-1.80861	0.222
339	46	4	59	9	-1.51489	0.266
340	46	4	59	9	-1.51489	0.267
341	48	2	58	10	-7.4274	0.056
342	43	7	59	9	1.0072	0.54
343	43	7	59	9	1.0072	0.543
344	43	7	61	7	1.206	0.343
345	42	8	61	7	1.51832	0.273
346	42	8	64	4	4.95818	0.062
347	44	6	64	4	1.98513	0.213
348	45	5	65	3	2.0193	0.177
349	45	5	64	4	1.40757	0.286
350	45	5	62	6	1.02375	0.533
351	46	4	61	7	-1.0952	0.456
352	45	5	62	6	1.02375	0.543
353	45	5	59	9	-1.15764	0.413
354	45	5	59	9	-1.15764	0.403
355	46	4	58	10	-1.90386	0.187
356	45	5	60	8	-1.04722	0.489
357	46	4	60	8	-1.25681	0.379
358	47	3	61	7	-1.42552	0.315
359	46	4	60	8	-1.25681	0.357
360	44	6	63	5	1.43786	0.286
361	44	6	61	7	1.04343	0.495
362	46	4	62	6	-1.01274	0.591
363	48	2	64	4	-1.1144	0.465
364	50	0	67	1	0	0.583
365	49	1	65	3	-1.31195	0.332
366	49	1	66	2	-1.0542	0.425
367	48	2	64	4	-1.1144	0.46
368	48	2	64	4	-1.1144	0.456
369	47	3	62	6	-1.18156	0.401
370	46	4	64	4	1.1064	0.448
371	46	4	63	5	1.00857	0.547
372	46	4	64	4	1.1064	0.457
373	46	4	62	6	-1.01274	0.583
374	45	5	60	8	-1.04722	0.514
375	47	3	61	7	-1.42552	0.338
376	47	3	63	5	-1.04309	0.504
377	46	4	63	5	1.00857	0.557
378	43	7	64	4	3.03511	0.118
379	45	5	62	6	1.02375	0.548
380	44	6	62	6	1.17055	0.414
381	46	4	63	5	1.00857	0.589
382	47	3	63	5	-1.04309	0.498
383	47	3	62	6	-1.18156	0.396
384	47	3	64	4	1.00036	0.622
385	47	3	62	6	-1.18156	0.402
386	49	1	62	6	-3.91953	0.091
387	49	1	62	6	-3.91953	0.103
388	48	2	62	6	-1.75342	0.266
389	47	3	63	5	-1.04309	0.504
390	47	3	63	5	-1.04309	0.534
391	48	2	64	4	-1.1144	0.462
392	47	3	65	3	1.07731	0.479
393	47	3	64	4	1.00036	0.654
394	47	3	64	4	1.00036	0.631
395	49	1	66	2	-1.0542	0.418
396	49	1	65	3	-1.31195	0.334
397	48	2	65	3	-1.00607	0.596
398	47	3	64	4	1.00036	0.671
399	47	3	64	4	1.00036	0.663
400	47	3	61	7	-1.42552	0.34
401	49	1	62	6	-3.91953	0.149
402	49	1	63	5	-2.59751	0.166
403	49	1	61	7	-6.10196	0.108
404	49	1	61	7	-6.10196	0.106
405	49	1	60	8	-9.74322	0.054
406	47	3	60	8	-1.80861	0.235
407	44	6	64	4	1.98513	0.211
408	46	4	63	5	1.00857	0.574
409	46	4	65	3	1.3876	0.344
410	45	5	65	3	2.0193	0.202
411	44	6	65	3	3.2126	0.105
412	43	7	65	3	5.47983	0.077
413	41	9	64	4	8.56859	0.059
414	45	5	64	4	1.40757	0.3
415	47	3	63	5	-1.04309	0.515
416	48	2	62	6	-1.75342	0.23
417	49	1	62	6	-3.91953	0.092
418	47	3	60	8	-1.80861	0.267
419	48	2	62	6	-1.75342	0.284
420	47	3	61	7	-1.42552	0.353
421	49	1	60	8	-9.74322	0.043
422	48	2	63	5	-1.35325	0.342
423	47	3	63	5	-1.04309	0.521
424	47	3	65	3	1.07731	0.5
425	48	2	66	2	1.04997	0.58
426	48	2	65	3	-1.00607	0.524
427	47	3	64	4	1.00036	0.603
428	47	3	66	2	1.38733	0.35
429	48	2	66	2	1.04997	0.58
430	48	2	66	2	1.04997	0.562
431	46	4	66	2	2.13159	0.234
432	45	5	66	2	3.61249	0.11
433	45	5	66	2	3.61249	0.109
434	44	6	66	2	6.57416	0.058
435	45	5	65	3	2.0193	0.204
436	44	6	66	2	6.57416	0.057
437	41	9	64	4	8.56859	0.046
438	40	10	65	3	37.1503	0.007
439	39	11	65	3	76.4332	0.004
440	38	12	65	3	162.949	0.001
441	34	16	64	4	1265.25	0
442	34	16	63	5	425.613	0.001
443	34	16	61	7	75.2483	0
444	34	16	61	7	75.2483	0.004
445	35	15	63	5	199.191	0
446	36	14	64	4	253.809	0
447	31	19	62	6	1703.25	0
448	34	16	61	7	75.2483	0.007
449	34	16	61	7	75.2483	0.001
450	36	14	61	7	21.5276	0.021
451	34	16	62	6	167.891	0.001
452	32	18	59	9	67.8481	0.005
453	33	17	56	12	7.85261	0.025
454	31	19	57	11	36.6079	0.003
455	34	16	56	12	5.07723	0.054
456	34	16	57	11	7.58178	0.041
457	35	15	60	8	20.7507	0.013
458	35	15	56	12	3.43429	0.082
459	36	14	60	8	11.9705	0.023
460	40	10	63	5	7.85366	0.037
461	37	13	59	9	4.62181	0.064
462	40	10	59	9	1.62039	0.258
463	40	10	63	5	7.85366	0.036
464	43	7	60	8	1.06658	0.47
465	42	8	59	9	1.09275	0.43
466	43	7	61	7	1.206	0.38
467	46	4	61	7	-1.0952	0.459
468	46	4	62	6	-1.01274	0.539
469	41	9	58	10	1.12179	0.393
470	45	5	63	5	1.13742	0.436
471	46	4	63	5	1.00857	0.581
472	47	3	61	7	-1.42552	0.34
473	47	3	65	3	1.07731	0.525
474	48	2	66	2	1.04997	0.562
475	48	2	65	3	-1.00607	0.573
476	47	3	62	6	-1.18156	0.414
477	47	3	63	5	-1.04309	0.533
478	47	3	63	5	-1.04309	0.507
479	46	4	60	8	-1.25681	0.36
480	46	4	64	4	1.1064	0.454
481	46	4	66	2	2.13159	0.211
482	46	4	65	3	1.3876	0.356
483	46	4	64	4	1.1064	0.482
484	45	5	62	6	1.02375	0.508
485	48	2	62	6	-1.75342	0.273
486	48	2	64	4	-1.1144	0.478
487	46	4	65	3	1.3876	0.343
488	46	4	64	4	1.1064	0.423
489	46	4	64	4	1.1064	0.483
490	49	1	64	4	-1.79317	0.203
491	47	3	62	6	-1.18156	0.448
492	46	4	60	8	-1.25681	0.382
493	48	2	61	7	-2.38641	0.166
494	48	2	63	5	-1.35325	0.354
495	48	2	61	7	-2.38641	0.177
496	48	2	61	7	-2.38641	0.175
497	49	1	62	6	-3.91953	0.11
498	48	2	62	6	-1.75342	0.252
499	47	3	59	9	-2.39215	0.163
500	47	3	62	6	-1.18156	0.414
501	47	3	62	6	-1.18156	0.444
502	49	1	63	5	-2.59751	0.155
503	50	0	63	5	0	0.641
504	50	0	64	4	0	0.432
505	50	0	66	2	0	0.348
506	50	0	65	3	0	0.61
507	49	1	63	5	-2.59751	0.162
508	48	2	64	4	-1.1144	0.469
509	49	1	64	4	-1.79317	0.225
510	49	1	64	4	-1.79317	0.238
511	48	2	65	3	-1.00607	0.503

## Sheet: class III
codon	yg	yw	zg	zw	spatial scan statistic	pvalue
27	32	4	66	2	3.88962	0.13
28	31	5	67	1	25.0601	0.019
29	31	5	65	3	4.0645	0.096
30	29	7	61	7	2.25106	0.159
31	29	7	61	7	2.25106	0.161
32	29	7	59	9	1.40364	0.291
33	26	10	58	10	3.48371	0.093
34	23	13	57	11	12.6734	0.015
35	24	12	55	13	3.54313	0.079
36	26	10	57	11	2.59046	0.125
37	30	6	51	17	-1.63381	0.24
38	27	9	58	10	2.24322	0.156
39	27	9	61	7	6.44743	0.043
40	27	9	62	6	10.6927	0.02
41	27	9	61	7	6.44743	0.045
42	29	7	65	3	18.0266	0.017
43	31	5	64	4	2.47097	0.156
44	27	9	60	8	4.23608	0.069
45	28	8	61	7	3.65462	0.077
46	30	6	65	3	8.22855	0.054
47	32	4	63	5	1.22572	0.354
48	29	7	61	7	2.25106	0.167
49	26	10	61	7	12.254	0.021
50	27	9	61	7	6.44743	0.047
51	28	8	65	3	42.2293	0.009
52	27	9	58	10	2.24322	0.13
53	27	9	59	9	2.98989	0.101
54	28	8	61	7	3.65462	0.085
55	27	9	61	7	6.44743	0.053
56	29	7	61	7	2.25106	0.143
57	30	6	61	7	1.52508	0.254
58	31	5	64	4	2.47097	0.131
59	29	7	63	5	4.94139	0.067
60	29	7	62	6	3.17952	0.107
61	27	9	61	7	6.44743	0.048
62	28	8	61	7	3.65462	0.092
63	29	7	62	6	3.17952	0.102
64	27	9	59	9	2.98989	0.104
65	27	9	57	11	1.77461	0.201
66	24	12	57	11	6.95626	0.04
67	21	15	56	12	30.4819	0.01
68	23	13	55	13	5.80097	0.047
69	25	11	55	13	2.32666	0.166
70	28	8	52	16	-1.01144	0.581
71	28	8	55	13	1.07211	0.451
72	29	7	55	13	1.00081	0.58
73	29	7	60	8	1.72153	0.223
74	29	7	59	9	1.40364	0.291
75	29	7	62	6	3.17952	0.101
76	31	5	62	6	1.36142	0.341
77	31	5	60	8	1.04906	0.513
78	27	9	59	9	2.98989	0.1
79	30	6	57	11	1.00207	0.595
80	31	5	60	8	1.04906	0.497
81	28	8	61	7	3.65462	0.093
82	27	9	59	9	2.98989	0.112
83	27	9	57	11	1.77461	0.2
84	31	5	61	7	1.1566	0.391
85	29	7	61	7	2.25106	0.172
86	29	7	63	5	4.94139	0.078
87	28	8	62	6	5.60647	0.044
88	28	8	65	3	42.2293	0.007
89	29	7	62	6	3.17952	0.107
90	32	4	62	6	1.07197	0.484
91	32	4	64	4	1.54174	0.261
92	34	2	64	4	-1.00233	0.601
93	33	3	65	3	1.37393	0.378
94	32	4	64	4	1.54174	0.266
95	32	4	61	7	1.00828	0.552
96	33	3	63	5	1.01588	0.572
97	31	5	62	6	1.36142	0.304
98	32	4	59	9	-1.05059	0.483
99	30	6	59	9	1.11658	0.414
100	30	6	60	8	1.26676	0.347
101	26	10	57	11	2.59046	0.127
102	28	8	58	10	1.57097	0.257
103	30	6	59	9	1.11658	0.392
104	26	10	57	11	2.59046	0.12
105	21	15	54	14	12.5275	0.019
106	24	12	54	14	2.70138	0.113
107	25	11	55	13	2.32666	0.137
108	27	9	53	15	1.05851	0.436
109	29	7	56	12	1.0256	0.486
110	33	3	56	12	-2.44298	0.175
111	34	2	56	12	-5.33827	0.071
112	33	3	56	12	-2.44298	0.147
113	33	3	59	9	-1.33688	0.36
114	33	3	60	8	-1.16374	0.399
115	33	3	60	8	-1.16374	0.438
116	33	3	59	9	-1.33688	0.35
117	31	5	55	13	-1.2603	0.353
118	31	5	54	14	-1.44265	0.299
119	29	7	57	11	1.09047	0.436
120	29	7	56	12	1.0256	0.491
121	29	7	54	14	-1.00964	0.561
122	27	9	55	13	1.27102	0.329
123	29	7	58	10	1.20842	0.348
124	29	7	56	12	1.0256	0.513
125	27	9	57	11	1.77461	0.221
126	29	7	57	11	1.09047	0.428
127	30	6	58	10	1.03501	0.478
128	30	6	56	12	-1.00797	0.546
129	29	7	60	8	1.72153	0.207
130	29	7	61	7	2.25106	0.157
131	29	7	56	12	1.0256	0.478
132	29	7	61	7	2.25106	0.172
133	30	6	63	5	2.78989	0.115
134	29	7	61	7	2.25106	0.166
135	29	7	61	7	2.25106	0.171
136	27	9	57	11	1.77461	0.202
137	25	11	59	9	8.83451	0.04
138	26	10	57	11	2.59046	0.122
139	28	8	60	8	2.58533	0.14
140	30	6	57	11	1.00207	0.574
141	30	6	62	6	1.97267	0.185
142	31	5	62	6	1.36142	0.305
143	32	4	61	7	1.00828	0.554
144	33	3	55	13	-3.14132	0.124
145	35	1	56	12	-18.665	0.025
146	35	1	56	12	-18.665	0.015
147	33	3	56	12	-2.44298	0.184
148	34	2	56	12	-5.33827	0.068
149	34	2	56	12	-5.33827	0.067
150	33	3	54	14	-4.12614	0.103
151	33	3	54	14	-4.12614	0.075
152	35	1	55	13	-28.1803	0.015
153	34	2	57	11	-3.91264	0.086
154	31	5	54	14	-1.44265	0.304
155	34	2	51	17	-32.591	0.007
156	35	1	55	13	-28.1803	0.014
157	31	5	56	12	-1.13222	0.435
158	27	9	55	13	1.27102	0.317
159	30	6	56	12	-1.00797	0.55
160	29	7	59	9	1.40364	0.305
161	30	6	64	4	4.4285	0.091
162	30	6	64	4	4.4285	0.074
163	31	5	61	7	1.1566	0.411
164	30	6	61	7	1.52508	0.264
165	30	6	58	10	1.03501	0.53
166	32	4	60	8	-1.00496	0.586
167	30	6	57	11	1.00207	0.535
168	30	6	58	10	1.03501	0.513
169	32	4	54	14	-2.18924	0.18
170	33	3	61	7	-1.05459	0.492
171	32	4	58	10	-1.14345	0.432
172	33	3	57	11	-1.94475	0.236
173	33	3	56	12	-2.44298	0.145
174	33	3	56	12	-2.44298	0.174
175	33	3	60	8	-1.16374	0.412
176	32	4	59	9	-1.05059	0.506
177	32	4	60	8	-1.00496	0.605
178	32	4	61	7	1.00828	0.58
179	34	2	59	9	-2.24146	0.2
180	33	3	57	11	-1.94475	0.228
181	33	3	59	9	-1.33688	0.353
182	35	1	57	11	-12.5281	0.031
183	35	1	56	12	-18.665	0.025
184	33	3	55	13	-3.14132	0.125
185	34	2	55	13	-7.42073	0.046
186	34	2	56	12	-5.33827	0.066
187	34	2	55	13	-7.42073	0.037
188	34	2	56	12	-5.33827	0.077
189	34	2	59	9	-2.24146	0.197
190	34	2	58	10	-2.92741	0.161
191	34	2	57	11	-3.91264	0.091
192	32	4	58	10	-1.14345	0.409
193	32	4	58	10	-1.14345	0.422
194	32	4	58	10	-1.14345	0.413
195	33	3	57	11	-1.94475	0.187
196	32	4	56	12	-1.49734	0.287
197	33	3	57	11	-1.94475	0.213
198	32	4	57	11	-1.2886	0.341
199	32	4	60	8	-1.00496	0.58
200	34	2	63	5	-1.06433	0.49
201	33	3	64	4	1.1156	0.451
202	34	2	64	4	-1.00233	0.597
203	33	3	64	4	1.1156	0.462
204	33	3	64	4	1.1156	0.494
205	35	1	67	1	1.10685	0.586
206	35	1	65	3	-1.09357	0.387
207	34	2	65	3	1.0335	0.562
208	33	3	66	2	2.02079	0.225
209	34	2	66	2	1.23037	0.438
210	35	1	66	2	-1.00113	0.433
211	33	3	64	4	1.1156	0.439
212	32	4	63	5	1.22572	0.374
213	35	1	64	4	-1.31032	0.323
214	35	1	62	6	-2.19281	0.173
215	35	1	61	7	-2.98127	0.19
216	35	1	62	6	-2.19281	0.191
217	35	1	61	7	-2.98127	0.136
218	35	1	61	7	-2.98127	0.159
219	34	2	61	7	-1.42954	0.327
220	34	2	64	4	-1.00233	0.436
221	34	2	63	5	-1.06433	0.437
222	33	3	62	6	-1.0036	0.515
223	33	3	66	2	2.02079	0.349
224	34	2	62	6	-1.20434	0.406
225	34	2	62	6	-1.20434	0.394
226	35	1	63	5	-1.66186	0.238
227	33	3	64	4	1.1156	0.44
228	34	2	62	6	-1.20434	0.353
229	34	2	60	8	-1.76235	0.256
230	33	3	62	6	-1.0036	0.57
231	33	3	61	7	-1.05459	0.526
232	33	3	60	8	-1.16374	0.457
233	33	3	61	7	-1.05459	0.508
234	33	3	62	6	-1.0036	0.611
235	34	2	63	5	-1.06433	0.512
236	34	2	63	5	-1.06433	0.494
237	35	1	62	6	-2.19281	0.188
238	34	2	64	4	-1.00233	0.568
239	33	3	65	3	1.37393	0.364
240	34	2	64	4	-1.00233	0.579
241	33	3	64	4	1.1156	0.471
242	32	4	62	6	1.07197	0.452
243	33	3	62	6	-1.0036	0.614
244	33	3	64	4	1.1156	0.45
245	34	2	62	6	-1.20434	0.411
246	34	2	63	5	-1.06433	0.505
247	33	3	63	5	1.01588	0.57
248	34	2	63	5	-1.06433	0.524
249	35	1	61	7	-2.98127	0.133
250	34	2	62	6	-1.20434	0.414
251	34	2	62	6	-1.20434	0.421
252	34	2	61	7	-1.42954	0.321
253	35	1	64	4	-1.31032	0.309
254	33	3	61	7	-1.05459	0.496
255	33	3	62	6	-1.0036	0.587
256	31	5	61	7	1.1566	0.397
257	32	4	62	6	1.07197	0.496
258	35	1	63	5	-1.66186	0.255
259	35	1	61	7	-2.98127	0.13
260	31	5	61	7	1.1566	0.398
261	31	5	59	9	1.00431	0.57
262	31	5	62	6	1.36142	0.339
263	33	3	65	3	1.37393	0.334
264	33	3	62	6	-1.0036	0.633
265	31	5	60	8	1.04906	0.472
266	30	6	61	7	1.52508	0.27
267	31	5	63	5	1.73908	0.234
268	31	5	61	7	1.1566	0.398
269	29	7	59	9	1.40364	0.298
270	30	6	65	3	8.22855	0.043
271	31	5	65	3	4.0645	0.099
272	31	5	64	4	2.47097	0.155
273	28	8	64	4	18.3747	0.016
274	31	5	65	3	4.0645	0.098
275	32	4	64	4	1.54174	0.258
276	32	4	64	4	1.54174	0.275
277	31	5	64	4	2.47097	0.156
278	32	4	62	6	1.07197	0.486
279	32	4	64	4	1.54174	0.274
280	32	4	63	5	1.22572	0.405
281	32	4	63	5	1.22572	0.393
282	32	4	63	5	1.22572	0.362
283	32	4	64	4	1.54174	0.313
284	32	4	65	3	2.2141	0.188
285	31	5	63	5	1.73908	0.231
286	28	8	63	5	9.5146	0.084
287	31	5	66	2	8.32624	0.044
288	30	6	64	4	4.4285	0.073
289	29	7	63	5	4.94139	0.109
290	28	8	62	6	5.60647	0.128
291	28	8	61	7	3.65462	0.085
292	32	4	62	6	1.07197	0.477
293	30	6	62	6	1.97267	0.198
294	31	5	60	8	1.04906	0.496
295	32	4	59	9	-1.05059	0.5
296	32	4	59	9	-1.05059	0.483
297	32	4	60	8	-1.00496	0.582
298	32	4	63	5	1.22572	0.368
299	33	3	63	5	1.01588	0.556
300	34	2	62	6	-1.20434	0.393
301	34	2	62	6	-1.20434	0.394
302	34	2	60	8	-1.76235	0.271
303	31	5	60	8	1.04906	0.501
304	33	3	61	7	-1.05459	0.527
305	34	2	60	8	-1.76235	0.245
306	33	3	62	6	-1.0036	0.593
307	33	3	61	7	-1.05459	0.545
308	32	4	61	7	1.00828	0.533
309	32	4	60	8	-1.00496	0.612
310	32	4	62	6	1.07197	0.485
311	32	4	64	4	1.54174	0.284
312	33	3	65	3	1.37393	0.34
313	35	1	66	2	-1.00113	0.47
314	35	1	66	2	-1.00113	0.453
315	35	1	65	3	-1.09357	0.375
316	35	1	65	3	-1.09357	0.39
317	34	2	65	3	1.0335	0.567
318	32	4	64	4	1.54174	0.287
319	32	4	64	4	1.54174	0.285
320	32	4	62	6	1.07197	0.494
321	32	4	61	7	1.00828	0.581
322	32	4	61	7	1.00828	0.559
323	32	4	62	6	1.07197	0.469
324	32	4	62	6	1.07197	0.492
325	33	3	62	6	-1.0036	0.605
326	34	2	63	5	-1.06433	0.508
327	34	2	63	5	-1.06433	0.523
328	34	2	63	5	-1.06433	0.517
329	34	2	64	4	-1.00233	0.584
330	34	2	64	4	-1.00233	0.599
331	33	3	63	5	1.01588	0.573
332	33	3	62	6	-1.0036	0.611
333	33	3	62	6	-1.0036	0.572
334	33	3	61	7	-1.05459	0.519
335	33	3	60	8	-1.16374	0.415
336	33	3	60	8	-1.16374	0.416
337	32	4	60	8	-1.00496	0.589
338	32	4	60	8	-1.00496	0.632
339	32	4	59	9	-1.05059	0.523
340	33	3	59	9	-1.33688	0.317
341	33	3	58	10	-1.58887	0.269
342	30	6	59	9	1.11658	0.43
343	31	5	59	9	1.00431	0.561
344	31	5	61	7	1.1566	0.367
345	33	3	61	7	-1.05459	0.51
346	34	2	64	4	-1.00233	0.562
347	34	2	64	4	-1.00233	0.581
348	34	2	65	3	1.0335	0.572
349	34	2	64	4	-1.00233	0.599
350	34	2	62	6	-1.20434	0.402
351	34	2	61	7	-1.42954	0.3
352	33	3	62	6	-1.0036	0.616
353	33	3	59	9	-1.33688	0.365
354	33	3	59	9	-1.33688	0.335
355	33	3	58	10	-1.58887	0.268
356	34	2	60	8	-1.76235	0.233
357	33	3	60	8	-1.16374	0.426
358	32	4	61	7	1.00828	0.573
359	33	3	60	8	-1.16374	0.424
360	32	4	63	5	1.22572	0.386
361	32	4	61	7	1.00828	0.576
362	33	3	62	6	-1.0036	0.6
363	33	3	64	4	1.1156	0.476
364	35	1	67	1	1.10685	0.574
365	35	1	65	3	-1.09357	0.401
366	35	1	66	2	-1.00113	0.45
367	35	1	64	4	-1.31032	0.334
368	34	2	64	4	-1.00233	0.596
369	33	3	62	6	-1.0036	0.599
370	32	4	64	4	1.54174	0.275
371	33	3	63	5	1.01588	0.54
372	34	2	64	4	-1.00233	0.592
373	34	2	62	6	-1.20434	0.424
374	34	2	60	8	-1.76235	0.256
375	34	2	61	7	-1.42954	0.345
376	33	3	63	5	1.01588	0.54
377	34	2	63	5	-1.06433	0.493
378	34	2	64	4	-1.00233	0.575
379	34	2	62	6	-1.20434	0.402
380	32	4	62	6	1.07197	0.501
381	34	2	63	5	-1.06433	0.515
382	34	2	63	5	-1.06433	0.492
383	35	1	62	6	-2.19281	0.177
384	34	2	64	4	-1.00233	0.587
385	35	1	62	6	-2.19281	0.189
386	36	0	62	6	0	0.654
387	35	1	62	6	-2.19281	0.171
388	35	1	62	6	-2.19281	0.227
389	34	2	63	5	-1.06433	0.487
390	33	3	63	5	1.01588	0.531
391	34	2	64	4	-1.00233	0.491
392	34	2	65	3	1.0335	0.554
393	34	2	64	4	-1.00233	0.575
394	34	2	64	4	-1.00233	0.578
395	35	1	66	2	-1.00113	0.445
396	35	1	65	3	-1.09357	0.372
397	36	0	65	3	0	0.728
398	36	0	64	4	0	0.584
399	36	0	64	4	0	0.519
400	34	2	61	7	-1.42954	0.323
401	36	0	62	6	0	0.635
402	36	0	63	5	0	0.421
403	36	0	61	7	0	0.54
404	35	1	61	7	-2.98127	0.161
405	35	1	60	8	-4.15167	0.111
406	35	1	60	8	-4.15167	0.105
407	34	2	64	4	-1.00233	0.583
408	33	3	63	5	1.01588	0.574
409	34	2	65	3	1.0335	0.573
410	34	2	65	3	1.0335	0.602
411	32	4	65	3	2.2141	0.205
412	32	4	65	3	2.2141	0.172
413	33	3	64	4	1.1156	0.458
414	33	3	64	4	1.1156	0.439
415	34	2	63	5	-1.06433	0.467
416	35	1	62	6	-2.19281	0.207
417	35	1	62	6	-2.19281	0.202
418	36	0	60	8	0	0.435
419	36	0	62	6	0	0.662
420	36	0	61	7	0	0.571
421	36	0	60	8	0	0.544
422	36	0	63	5	0	0.415
423	36	0	63	5	0	0.413
424	36	0	65	3	0	0.728
425	36	0	66	2	0	0.436
426	36	0	65	3	0	0.667
427	36	0	64	4	0	0.588
428	36	0	66	2	0	0.437
429	36	0	66	2	0	0.452
430	36	0	66	2	0	0.416
431	35	1	66	2	-1.00113	0.431
432	34	2	66	2	1.23037	0.42
433	35	1	66	2	-1.00113	0.439
434	32	4	66	2	3.88962	0.106
435	30	6	65	3	8.22855	0.042
436	32	4	66	2	3.88962	0.091
437	30	6	64	4	4.4285	0.076
438	29	7	65	3	18.0266	0.019
439	30	6	65	3	8.22855	0.046
440	32	4	65	3	2.2141	0.188
441	28	8	64	4	18.3747	0.018
442	28	8	63	5	9.5146	0.036
443	29	7	61	7	2.25106	0.161
444	30	6	61	7	1.52508	0.273
445	30	6	63	5	2.78989	0.131
446	31	5	64	4	2.47097	0.167
447	28	8	62	6	5.60647	0.061
448	31	5	61	7	1.1566	0.398
449	33	3	61	7	-1.05459	0.513
450	32	4	61	7	1.00828	0.562
451	32	4	62	6	1.07197	0.469
452	33	3	59	9	-1.33688	0.347
453	31	5	56	12	-1.13222	0.43
454	30	6	57	11	1.00207	0.58
455	30	6	56	12	-1.00797	0.557
456	30	6	57	11	1.00207	0.594
457	30	6	60	8	1.26676	0.367
458	30	6	56	12	-1.00797	0.537
459	31	5	60	8	1.04906	0.474
460	30	6	63	5	2.78989	0.118
461	30	6	59	9	1.11658	0.429
462	31	5	59	9	1.00431	0.56
463	31	5	63	5	1.73908	0.24
464	31	5	60	8	1.04906	0.484
465	31	5	59	9	1.00431	0.576
466	31	5	61	7	1.1566	0.409
467	32	4	61	7	1.00828	0.56
468	32	4	62	6	1.07197	0.482
469	32	4	58	10	-1.14345	0.426
470	34	2	63	5	-1.06433	0.495
471	34	2	63	5	-1.06433	0.485
472	34	2	61	7	-1.42954	0.329
473	35	1	65	3	-1.09357	0.41
474	35	1	66	2	-1.00113	0.422
475	35	1	65	3	-1.09357	0.417
476	33	3	62	6	-1.0036	0.58
477	33	3	63	5	1.01588	0.544
478	33	3	63	5	1.01588	0.543
479	33	3	60	8	-1.16374	0.449
480	33	3	64	4	1.1156	0.449
481	33	3	66	2	2.02079	0.203
482	33	3	65	3	1.37393	0.343
483	32	4	64	4	1.54174	0.306
484	32	4	62	6	1.07197	0.489
485	33	3	62	6	-1.0036	0.636
486	33	3	64	4	1.1156	0.436
487	34	2	65	3	1.0335	0.531
488	34	2	64	4	-1.00233	0.577
489	34	2	64	4	-1.00233	0.635
490	34	2	64	4	-1.00233	0.585
491	34	2	62	6	-1.20434	0.403
492	32	4	60	8	-1.00496	0.564
493	34	2	61	7	-1.42954	0.321
494	36	0	63	5	0	0.419
495	34	2	61	7	-1.42954	0.347
496	34	2	61	7	-1.42954	0.313
497	35	1	62	6	-2.19281	0.193
498	35	1	62	6	-2.19281	0.183
499	33	3	59	9	-1.33688	0.321
500	33	3	62	6	-1.0036	0.605
501	33	3	62	6	-1.0036	0.629
502	36	0	63	5	0	0.427
503	36	0	63	5	0	0.403
504	36	0	64	4	0	0.559
505	36	0	66	2	0	0.442
506	36	0	65	3	0	0.745
507	36	0	63	5	0	0.449
508	36	0	64	4	0	0.569
509	36	0	64	4	0	0.554
510	36	0	64	4	0	0.591
511	36	0	65	3	0	0.648

## Sheet: variants
Class I	Class II	Class III	Class IV
53	32	12	63
75	57	14	74
163	60	32	74
172	62	44	82
176	66	44	84
179	70	48	88
191	118	50	93
198	128	57	97
198	136	58	97
213	137	62	104
216	148	68	104
232	158	70	106
238	165	81	107
257	166	81	113
269	166	92	113
274	173	108	114
274	173	126	120
275	179	128	120
276	188	131	120
276	198	156	125
278	198	163	126
278	227	181	136
284	246	212	145
303	271	227	149
304	279	235	152
307	279	282	162
321	283	282	169
322	285	285	182
332	291	307	182
336	306	317	184
361	310	323	185
361	325	342	187
363	326	460	192
363	335	463	194
363	335	467	200
366	351	481	220
378	353		233
380	398		244
380	407		251
381	431		252
385	439		259
385	447		282
385	448		297
386	449		299
387	454		301
387	454		313
388	459		316
389	459		330
392	463		330
393	463		340
393			341
394			350
396			350
396			365
396			382
398			384
402			402
405			414
409			426
409			428
409			444
410			456
410			459
410			474
411			481
416			490
431			498
440			506
447
453
456
456
488
488
489
489
